# Supplementary material for: Protein Biomarkers Enable Sensitive and Specific Cervical Intraepithelial Neoplasia (CIN) II/III+ Detection: One Step Closer to Universal Cervical Cancer Screening
Source: Cancers (Basel). 2025 May 24;17(11):1763. doi: 10.3390/cancers17111763 (PMC12153835; doi:10.3390/cancers17111763)
Supplement: Supplementary file 1 [file cancers-17-01763-s001.zip]

Archive with 1 entries (1 files):
- cancers-3633734-supplementary.pdf
